# Supplementary material for: Flow Cytometry-Based Assay to Detect Alpha Galactosidase Enzymatic Activity at the Cellular Level
Source: Cells. 2024 Apr 19;13(8):706. doi: 10.3390/cells13080706 (PMC11049294; doi:10.3390/cells13080706)
Supplement: Supplementary file 1 [file cells-13-00706-s001.zip]

Archive with 1 entries (1 files):
- cells-2897071-supplementary.pdf
